# Supplementary material for: GmTRAB1, a Basic Leucine Zipper Transcription Factor, Positively Regulates Drought Tolerance in Soybean (Glycine max. L)
Source: Plants (Basel). 2024 Nov 4;13(21):3104. doi: 10.3390/plants13213104 (PMC11548361; doi:10.3390/plants13213104)
Supplement: Supplementary file 1 [file plants-13-03104-s001.zip]

Archive with 1 entries (1 files):
- plants-3275826-supplementary.pdf
